# Supplementary material for: Development of Antifouling Polysulfone Membranes by Synergistic Modification with Two Different Additives in Casting Solution and Coagulation Bath: Synperonic F108 and Polyacrylic Acid
Source: Materials (Basel). 2022 Jan 4;15(1):359. doi: 10.3390/ma15010359 (PMC8746107; doi:10.3390/ma15010359)
Supplement: Supplementary file 1 [file materials-15-00359-s001.zip]

Archive with 1 entries (1 files):
- materials-1452870-supplementary.pdf
